# Supplementary material for: Evaluating content validity for a culturally relevant wellness scale for women: the HER-WELL scale
Source: Front Glob Womens Health. 2026 May 1;7:1749005. doi: 10.3389/fgwh.2026.1749005 (PMC13176287; doi:10.3389/fgwh.2026.1749005)
Supplement: SUPPLEMENTARY DATA SHEET 1 — Item level face and content validity. [file Datasheet1.xlsx]

## Sheet: Sheet1
D	Item E	Item A	Clarity		Relevance		Essentiality		Decision
			I-FVI	Aiken’s V	I-CVI	Aiken’s V	I-CVI	Aiken’s V
Physicial Wellness	I exercise for at least 20 to 30 minutes, three times a week.	أمارس نشاطًا بدنيًا لمدة 20 إلى 30 دقيقة على الأقل، ثلاث مرات في الأسبوع.	1	0.963	1	1	1	1	Retain
	I eat fresh fruits, vegetables, and whole grains in my everyday meals.	أتناول الفواكه والخضروات الطازجة والحبوب الكاملة في وجباتي اليومية.	1	0.963	1	1	1	1	Retain
	I choose water instead of sugary drinks (such as juices, soda, etc.).	أختار الماء بدلًا من المشروبات السكرية (مثل العصائر، والصودا، وما إلى ذلك).	1	0.926	1	1	1	1	Retain
	I avoid using tobacco or nicotine products, such as cigarettes, cigars, e-cigarettes, and hookah.	أتجنب استخدام منتجات التبغ أو النيكوتين، مثل السجائر، والسيجار، والسجائر الإلكترونية، والشيشة.	1	1	1	1	1	1	Retain
	I brush my teeth daily.	أقوم بتنظيف أسناني يوميًا.	1	1	1	1	1	1	Retain
	I get enough sleep (7-9 hours per night)	أحصل على قسط كافٍ من النوم (7-9 ساعات في الليلة)	1	0.963	1	1	1	1	Retain
	I get regular women-specific health screenings, such as breast exams, Pap tests, or bone density tests.	أحرص على إجراء فحوصات صحية منتظمة خاصة بالنساء، مثل فحوصات الثدي، أو فحوصات عنق الرحم، أو اختبارات كثافة العظام.	1	1	1	1	1	1	Retain
	I make sure to monitor the levels of chronic diseases (such as diabetes, fibromyalgia, polycystic ovary syndrome, and obesity) despite daily responsibilities.	أحرص على تفقد مستويات الأمراض المزمنة (مثل مرض السكري، والألم العضلي الليفي، ومتلازمة تكيس المبايض والسمنة) على الرغم من المسؤوليات اليومية.	1	0.815	1	1	1	1	Revised
	I actively monitor my menstrual health and seek medical advice when experiencing any irregularities or problems.	أراقب صحة الدورة الشهرية وأطلب المشورة الطبية عند مواجهة أي اضطرابات أو مشاكل.	1	0.963	0.222	0.444	0.222	0.222	Deleted
	I manage symptoms related to hormonal changes (e.g., menstruation, pregnancy, menopause) to maintain my physical health	أتعامل مع الأعراض المتعلقة بالتغيرات الهرمونية (مثل الدورة الشهرية، والحمل، وانقطاع الطمث) للحفاظ على صحتي الجسدية.	1	0.852	0.889	0.889	0.889	0.852	Revised
	I promptly seek medical care for symptoms of urinary health issues.	أسعى للحصول على الرعاية الطبية فورًا عند ظهور أعراض متعلقة بصحة المسالك البولية	1	0.963	1	0.926	0.778	0.741	Revised
D	Item E	Item A	Clarity		Relevance		Essentiality		Decision
			I-FVI	Aiken’s V	I-CVI	Aiken’s V	I-CVI	Aiken’s V
Emotional Wellness	I see challenges, like criticism or life's struggles, as opportunities for personal development.	أرى التحديات، مثل النقد أو صراعات الحياة، كفرصة للتطور الشخصي.	1	0.926	1	1	1	1	Revised
	I feel free to make my own choices without fear of judgment or criticism from others.	أشعر بالحرية في اتخاذ قراراتي الخاصة دون الخوف من الحكم أو النقد من الآخرين.	1	0.963	1	1	1	1	Retain
	I feel emotionally stressed when dealing with the illness or challenges of someone close to me.	أشعر بالتوتر العاطفي عند التعامل مع شخص قريب مني مثل مرض او غيرة من التحديات.	1	0.815	1	1	1	1	Revised
	I express and acknowledge my feelings, whether through talking to family, engaging in hobbies, or doing acts of giving.	أُعبّر عن مشاعري وأعترف بها، سواء من خلال الحديث مع العائلة، أو ممارسة الهوايات، أو القيام بأعمال العطاء.	1	0.852	1	1	1	1	Revised
	I actively engage in activities that enhance my emotional wellness, such as cooking, drawing, or traveling.	أشارك في الأنشطة التي تعزز عافيتي العاطفية، مثل الطبخ أو الرسم أو السفر.	1	0.963	1	1	0.889	0.926	Revised
	I find happiness in being independent and self-reliant in managing my life and responsibilities.	أجد السعادة في الاستقلال والاعتماد على الذات في إدارة حياتي ومسؤولياتي.	1	0.963	1	1	1	1	Revised
	The presence of children in my family and their success bring me happiness and emotional fulfillment.	وجود الأطفال في عائلتي ونجاحهم يجلب لي السعادة والرضا العاطفي	1	0.926	0.889	0.889	1	1	Revised
	I care about building strong connections with my family and loved ones for emotional support and happiness.	أهتم ببناء علاقات قوية مع عائلتي وأحبائي للحصول على الدعم العاطفي والسعادة.	1	0.926	0.889	0.889	1	1	Retain
	I feel emotionally secure and at peace because of the support of my relationships and family stability.	أشعر بالأمان العاطفي والسلام بسبب الاستقرار الأسري والدعم المقدم من علاقاتي الاجتماعية.	1	0.889	0.889	0.889	1	1	Revised
D	Item E	Item A	Clarity		Relevance		Essentiality		Decision
			I-FVI	Aiken’s V	I-CVI	Aiken’s V	I-CVI	Aiken’s V
Home Enviroment Wellnes	I keep my home clean and tidy to support my happiness and wellness.	أحافظ على نظافة منزلي وترتيبه لتحقيق العافية والسعادة الشخصية.	1	0.963	1	1	1	1	Retain
	I care about creating and maintaining a personal space in my home for personal wellness and happiness	أهتم بتخصيص والحفاظ على مساحة شخصية في منزلي لتحقيق العافية والسعادة الشخصية	1	0.815	1	1	1	1	Revised
	I am working hard to own my own home to support my independence.	أعمل بجهد لتملك منزل خاص لدعم استقلاليتي	1	0.963	0.778	0.852	0.778	0.815	Deleted
	I employ domestic workers to help me manage household responsibilities to promote environmental wellness.	أقوم بتوظيف العمالة المنزلية لمساعدتي في إدارة مسؤوليات المنزل وذلك لتعزيز العافية البيئية	1	0.815	1	1	1	1	Retain
	I feel comfortable and safe in the neighborhood where I live.	أشعر بالراحة والأمان في الحي الذي أعيش فيه	1	0.963	1	1	1	1	Retain
	The cleanliness of my environment surroundings affects my wellness.	نظافة البيئة المحيطة بي تؤثر على عافيتي	0.889	0.815	0.889	0.926	0.889	0.889	Deleted
Social Wellness	Family support makes me feel comfortable and stable.	الدعم الأسري يشعرني بالراحة والاستقرار.	1	1	1	1	1	1	Retain
	My friendships provide me with relaxation, positivity, and emotional balance.	توفر لي صداقاتي الاسترخاء والإيجابية والتوازن العاطفي.	1	0.963	1	1	1	1	Revised
	I communicate effectively with diverse people in my community.	أتواصل بشكل فعال مع مختلف الأشخاص في مجتمعي	1	0.926	1	0.963	1	0.963	Revised
	I strive to help others in my community whenever possible.	أسعى جاهدًا لمساعدة الآخرين في مجتمعي كلما أمكن ذلك	1	0.963	0.889	0.889	0.889	0.852	Retain
	I avoid negative people or situations that harm my well-being.	أتجنب الأشخاص والمواقف السلبية التي تضر بعافيتي	1	1	1	0.963	1	0.963	Retain
	My family and friends support me in dealing with cultural or societal expectations.	عائلتي وأصدقائي يدعموني في التعامل مع التوقعات الثقافية أو المجتمعية	0.889	0.852	0.778	0.852	0.778	0.815	Deleted
	I care about cultural traditions and societal norms while prioritizing my well-being	أهتم بالعادات والتقاليد المجتمعية مع إعطاء الأولوية لعافيتي.	1	0.963	0.889	0.926	0.889	0.889	Revised
	I find ways to balance family and cultural obligations, to achieve well-being	أجد طرقًا للموازنة بين الالتزامات الاسرية والاجتماعية، لتحقيق العافية.	1	0.963	1	1	1	1	Retain
	My family's accomplishments and happiness make me feel satisfied.	إنجازات اسرتي وسعادتهم تشعرني بالرضا	1	0.963	1	1	1	1	Deleted
D	Item E	Item A	Clarity		Relevance		Essentiality		Decision
			I-FVI	Aiken’s V	I-CVI	Aiken’s V	I-CVI	Aiken’s V
Spiritual Wellness	I keep my prayers timely, which gives me a sense of peace and comfort.	أحافظ على صلاتي في وقتها، مما يمنحني شعورًا بالراحة والسلام.	1	0.889	1	1	1	1	Retain
	Getting closer to God through Duaa brings me comfort.	التقرب لله بالدعاء يجلب لي الراحة	1	1	1	1	1	1	Retain
	Regularity in the Duha prayer brings me well-being	المواظبة على صلاة الضحى يحقق لي العافية	1	0.889	0.778	0.852	0.667	0.667	Deleted
	Regularly reciting the morning and evening supplications brings me well-being.	المواظبة على قراءة الأذكار في الصباح والمساء يحقق لي العافية	1	1	0.889	0.889	0.889	0.889	Deleted
	My faith in God gives me the confidence to face life's challenges.	يقيني بالله يمنحني الثقة في مواجهة تحديات الحياة	1	0.889	1	1	1	1	Retain
	Obeying my parents brings me spiritual wellness.	طاعة والديّ يحقق لي العافية الروحية.	1	0.778	1	1	1	1	Revised
	I feel spiritual satisfaction when I do various charitable works.	أشعر بالرضا الروحي عندما أقوم بأعمال الخير المختلفة.	1	0.926	1	1	1	1	Revised
	Neglecting to recite the Holy Quran makes me feel guilty which affects my spiritual well-being.	اهمال تلاوة القرآن الكريم يشعرني بالذنب الذي يؤثر على عافيتي الروحية.	1	0.852	1	0.963	0.889	0.926	Revised
	Participating in meditation practices, such as breathing exercises, helps you feel spiritually balanced.	المشاركة في ممارسات التأمل، مثل تمارين التنفس تساعدني على الشعور بالاتزان الروحي.	1	0.926	1	1	1	0.963	Revised
D	Item E	Item A	Clarity		Relevance		Essentiality		Decision
			I-FVI	Aiken’s V	I-CVI	Aiken’s V	I-CVI	Aiken’s V
Financial Wellness	I feel financial stability and capable of meeting my personal and family needs.	أشعر بالاستقرار المالي والقدرة على تلبية احتياجاتي الشخصية والعائلية	1	0.926	1	1	1	1	Revised
	I have a bank account in my name, which gives me a sense of financial independence.	لدي حساب مصرفي خاص باسمي، مما يمنحني شعورًا بالاستقلال المالي	1	0.926	1	1	1	1	Revised
	I feel confident in my ability to save and invest for my future and my family's well-being.	أشعر بالثقة في قدرتي على الادخار والاستثمار لمستقبلي ورفاهية عائلتي	1	0.889	1	0.963	0.889	0.889	Retain
	I am actively working towards achieving financial stability to own assets in my name and feel secure.	أعمل بجهد نحو تحقيق الاستقرار المالي لامتلاك أصول باسمي والشعور بالأمان.	1	0.963	1	1	0.889	0.926	Revised
	I maintain my own savings to feel financially secure and ready for future needs.	أحافظ على مدخراتي الخاصة لأشعر بالأمان المالي والاستعداد للاحتياجات المستقبلية.	1	1	0.333	0.556	0.333	0.37	Deleted
	I make informed spending decisions and avoid unnecessary financial burdens	أتخذ قرارات مدروسة للإنفاق وأتجنب الأعباء المالية غير الضرورية	1	0.963	1	1	1	1	Revised
Mental Wellness	I can manage stress effectively, even when facing high pressures at work or in life.	أستطيع إدارة التوتر بشكل فعال، حتى عند مواجهة ضغوط عالية في العمل أو في الحياة.	1	0.889	1	1	1	1	Revised
	I practice different ways to relieve stress and maintain my mental health, such as exercise or meditation.	ممارسة وسائل مختلفة لتخفيف التوتر والحفاظ على صحتي العقلية، مثل ممارسة الرياضة أو التأمل.	1	0.778	1	1	1	0.963	Revised
	I seek support, such as therapy or talking to someone I trust, to deal with anxiety or negative feelings.	أسعى للحصول على الدعم، مثل العلاج أو التحدث إلى شخص أثق به، للتعامل مع القلق أو المشاعر السلبية	1	0.889	1	1	1	1	Revised
	I strive to maintain a positive outlook on life, even during tough times.	أسعى للحفاظ على نظرة إيجابية للحياة، حتى خلال الأوقات الصعبة.	1	0.963	0.889	0.926	0.889	0.926	Revised
	I strive to maintain mental stability and able to concentrate, even when faced with personal or family challenges.	أسعى للحفاظ على الاستقرار الذهني والقدرة على التركيز، حتى عند مواجهة تحديات شخصية أو عائلية	1	0.926	0.889	0.926	0.889	0.889	Revised
	I take active steps, such as consulting a psychiatrist or psychiatrist, to address feelings of depression, anxiety, or other mental health problems.	أتخذ خطوات فعالة، مثل استشارة طبيب نفسي أو طبيب نفساني، لمعالجة مشاعر الاكتئاب أو القلق أو غيرها من مشاكل الصحة العقلية.	1	0.889	0.222	0.481	0.222	0.259	Deleted
	I can manage my anxiety effectively, when faced with anxiety from a family member.	أستطيع إدارة قلقي بشكل فعال، عند مواجهة القلق من أحد افراد عائلتي.	1	0.815	1	1	1	0.963	Revised
	I take medication to help with stress, anxiety, or other mental health issues after consulting a doctor.	أتناول الأدوية للمساعدة للتخلص من التوتر أو القلق أو غيرها من مشاكل الصحة العقلية بعد استشارة طبيب.	1	0.889	0.556	0.704	0.444	0.481	Deleted
	I take calming herbs or natural remedies to help manage feelings of stress, anxiety, or other mental health issues.	أتناول الأعشاب المهدئة أو العلاجات الطبيعية للمساعدة في إدارة مشاعر التوتر أو القلق أو غيرها من مشاكل الصحة العقلية	1	0.926	0.444	0.63	0.556	0.593	Deleted
D	Item E	Item A	Clarity		Relevance		Essentiality		Decision
			I-FVI	Aiken’s V	I-CVI	Aiken’s V	I-CVI	Aiken’s V
Occupational Wellness	If you are employed	إذا كنت موظفا
	My work gives me a sense of financial independence and professional development.	يمنحني عملي شعورًا بالاستقلال المالي والتطور المهني.	1	0.926	1	1	1	1	Revised
	My work environment is supportive, free of stress.	بيئة عملي داعمة وخالية من الضغوط.	1	0.926	1	1	1	1	Retain
	Positive relationships with colleagues and clients contribute to satisfaction.	العلاقات الإيجابية مع الزملاء أو العملاء تساهم في تحقيق الرضا.	1	0.963	1	1	1	1	Revised
	Balancing work and family doesn't stress me out.	تحقيق التوازن الأسري والعملي لا يسبب لي الإرهاق	1	0.963	1	1	1	1	Retain
	My support and participation with my family is appreciated and valued.	دعمي ومشاركتي لأسرتي موضع تقدير واهتمام	1	0.926	1	1	1	1	Revised
	I care about maintaining a healthy balance between my personal life, family and work responsibilities.	أحافظ على توازن صحي بين حياتي الشخصية ومسؤولياتي العائلية والعمل	1	0.889	0.889	0.926	0.889	0.926	Deleted
	If you are Not employed	إذا كنت غير موظفا
	I feel satisfied with the contributions I make to my family by taking care of or supporting household responsibilities.	أشعر بالرضا عن المساهمات التي أقدمها لعائلتي من خلال رعاية أو دعم المسؤوليات المنزلية.	1	0.926	1	1	1	1	Revised
	Balancing family and personal responsibilities brings me wellness.	تحقيق التوازن بين المسؤوليات الأسرية والشخصية يحقق لي العافية.	1	0.963	1	1	1	1	Revised
	My support and participation with my family is appreciated and valued.	دعمي ومشاركتي لأسرتي موضع تقدير واهتمام	1	0.926	1	1	1	1	Revised
	I seek self-improvement, such as learning new skills or hobbies.	أسعى للتطوير الذاتي، مثل تعلم مهارات أو هوايات جديدة.	1	1	1	1	1	1	Retain
	I feel productive and accomplished, even without a formal job.	أشعر بالإنتاجية والإنجاز، حتى دون الارتباط بوظيفة رسمية.	1	1	1	1	1	1	Retain
	I find joy and satisfied when I do various activities, whether at home or in the community.	أشعر الفرح والرضا عند قيامي بمختلف الأنشطة سواء في المنزل أو في المجتمع	1	0.926	1	1	1	1	Retain
